# Supplementary material for: A new species of Nilobezzia Kieffer (Diptera, Ceratopogonidae) from the mangrove forest of Hainan Island, China
Source: Zookeys. 2019 Dec 2;893:135–41. doi: 10.3897/zookeys.893.39032 (PMC6901608; doi:10.3897/zookeys.893.39032)
Supplement: XML Treatment for Nilobezzia [file zookeys.893.39032-treatment1.xml]

<!DOCTYPE tp:taxon-treatment
  PUBLIC "-//TaxonX//DTD Taxonomic Treatment Publishing DTD v0 20100105//EN" "tax-treatment-NSO.dtd">
<tp:taxon-treatment xmlns:tp="http://www.plazi.org/taxpub"><tp:treatment-meta><kwd-group><label>Taxon classification</label><kwd><named-content xmlns:xlink="http://www.w3.org/1999/xlink" content-type="kingdom">Animalia</named-content></kwd><kwd><named-content xmlns:xlink="http://www.w3.org/1999/xlink" content-type="order">Diptera</named-content></kwd><kwd><named-content xmlns:xlink="http://www.w3.org/1999/xlink" content-type="family">Ceratopogonidae</named-content></kwd></kwd-group><mixed-citation publication-type="journal"><person-group><name><surname>Li</surname><given-names>Chunqiao</given-names></name><name><surname>Bellis</surname><given-names>Glenn</given-names></name><name><surname>Wu</surname><given-names>Xiaoxiang</given-names></name><name><surname>Li</surname><given-names>Jiahui</given-names></name></person-group><article-title>A new species of <italic><tp:taxon-name><tp:taxon-name-part taxon-name-part-type="genus" reg="Nilobezzia">Nilobezzia</tp:taxon-name-part></tp:taxon-name></italic> Kieffer (<tp:taxon-name><tp:taxon-name-part taxon-name-part-type="order">Diptera</tp:taxon-name-part></tp:taxon-name>, <tp:taxon-name><tp:taxon-name-part taxon-name-part-type="family">Ceratopogonidae</tp:taxon-name-part></tp:taxon-name>) from the mangrove forest of Hainan Island, China</article-title><source>Zookeys</source><day>02</day><month>12</month><year>2019</year><volume>893</volume><fpage>135</fpage><lpage>141</lpage><pub-id pub-id-type="doi">10.3897/zookeys.893.39032</pub-id></mixed-citation></tp:treatment-meta><tp:nomenclature><tp:taxon-name><object-id xmlns:xlink="http://www.w3.org/1999/xlink" content-type="arpha" xlink:type="simple">A46C75DB-CE6C-5A76-B034-59AE587991DD</object-id>
            <tp:taxon-name-part taxon-name-part-type="genus" reg="Nilobezzia">Nilobezzia</tp:taxon-name-part>
          </tp:taxon-name><tp:taxon-authority>Kieffer, 1921</tp:taxon-authority><tp:nomenclature-citation-list><tp:nomenclature-citation><tp:taxon-name>
                <tp:taxon-name-part taxon-name-part-type="genus" reg="Nilobezzia">Nilobezzia</tp:taxon-name-part>
              </tp:taxon-name><comment>Kieffer, 1921: 24. Type species: <tp:taxon-name><tp:taxon-name-part taxon-name-part-type="genus" reg="Nilobezzia">Nilobezzia</tp:taxon-name-part> <tp:taxon-name-part taxon-name-part-type="species" reg="armata">armata</tp:taxon-name-part></tp:taxon-name> Kieffer, 1921 by monotypy.</comment></tp:nomenclature-citation><tp:nomenclature-citation><tp:taxon-name>
                <tp:taxon-name-part taxon-name-part-type="genus" reg="Parrotia">Parrotia</tp:taxon-name-part>
              </tp:taxon-name><comment>Kieffer, 1923: 140. Type species: <tp:taxon-name><tp:taxon-name-part taxon-name-part-type="genus" reg="Parrotia">Parrotia</tp:taxon-name-part> <tp:taxon-name-part taxon-name-part-type="species" reg="flaviventris">flaviventris</tp:taxon-name-part></tp:taxon-name> Kieffer, by original designation. Synonymised by <xref ref-type="bibr" rid="B11">Wirth et al. 1974</xref>: 603.</comment></tp:nomenclature-citation><tp:nomenclature-citation><tp:taxon-name>
                <tp:taxon-name-part taxon-name-part-type="genus" reg="Crespinia">Crespinia</tp:taxon-name-part>
              </tp:taxon-name><comment>Kieffer, 1923: 141. Type species: <tp:taxon-name><tp:taxon-name-part taxon-name-part-type="genus" reg="Crespinia">Crespinia</tp:taxon-name-part> <tp:taxon-name-part taxon-name-part-type="species" reg="brevipalpis">brevipalpis</tp:taxon-name-part></tp:taxon-name> Kieffer by monotypy. Synonymised by <xref ref-type="bibr" rid="B11">Wirth et al. 1974</xref>: 603.</comment></tp:nomenclature-citation><tp:nomenclature-citation><tp:taxon-name>
                <tp:taxon-name-part taxon-name-part-type="genus" reg="Sphaerobezzia">Sphaerobezzia</tp:taxon-name-part>
              </tp:taxon-name><comment>Zilahi-Sebess, 1940: 108 (as subgenus of <tp:taxon-name><tp:taxon-name-part taxon-name-part-type="genus" reg="Bezzia">Bezzia</tp:taxon-name-part></tp:taxon-name>). Type species: <tp:taxon-name><tp:taxon-name-part taxon-name-part-type="genus" reg="Bezzia">Bezzia</tp:taxon-name-part> <tp:taxon-name-part taxon-name-part-type="species" reg="paradoxa">paradoxa</tp:taxon-name-part></tp:taxon-name> Zilahi-Sebess, by monotypy. Synonymised by <xref ref-type="bibr" rid="B11">Wirth et al. 1974</xref>: 603.</comment></tp:nomenclature-citation></tp:nomenclature-citation-list></tp:nomenclature><ref-list><ref id="B11"><mixed-citation xmlns:xlink="http://www.w3.org/1999/xlink" xlink:type="simple"><person-group><name name-style="western"><surname>Wirth</surname><given-names>WW</given-names></name><name name-style="western"><surname>Ratanaworabhan</surname><given-names>NC</given-names></name><name name-style="western"><surname>Blanton</surname><given-names>FS</given-names></name></person-group> (<year>1974</year>) <article-title>Synopsis of the genera of <tp:taxon-name><tp:taxon-name-part taxon-name-part-type="family">Ceratopogonidae</tp:taxon-name-part></tp:taxon-name> (<tp:taxon-name><tp:taxon-name-part taxon-name-part-type="order">Diptera</tp:taxon-name-part></tp:taxon-name>).</article-title><source>Annales de Parasitologie (Paris)</source><volume>49</volume>: <fpage>595</fpage>–<lpage>613</lpage>. <ext-link xlink:type="simple" ext-link-type="doi" xlink:href="10.1051/parasite/1974495595">https://doi.org/10.1051/parasite/1974495595</ext-link></mixed-citation></ref></ref-list></tp:taxon-treatment>
