# Supplementary material for: A new species of Nilobezzia Kieffer (Diptera, Ceratopogonidae) from the mangrove forest of Hainan Island, China
Source: Zookeys. 2019 Dec 2;893:135–41. doi: 10.3897/zookeys.893.39032 (PMC6901608; doi:10.3897/zookeys.893.39032)
Supplement: XML Treatment for Nilobezzia bamenwana [file zookeys.893.39032-treatment2.xml]

<!DOCTYPE tp:taxon-treatment
  PUBLIC "-//TaxonX//DTD Taxonomic Treatment Publishing DTD v0 20100105//EN" "tax-treatment-NSO.dtd">
<tp:taxon-treatment xmlns:tp="http://www.plazi.org/taxpub"><tp:treatment-meta><kwd-group><label>Taxon classification</label><kwd><named-content xmlns:xlink="http://www.w3.org/1999/xlink" content-type="kingdom">Animalia</named-content></kwd><kwd><named-content xmlns:xlink="http://www.w3.org/1999/xlink" content-type="order">Diptera</named-content></kwd><kwd><named-content xmlns:xlink="http://www.w3.org/1999/xlink" content-type="family">Ceratopogonidae</named-content></kwd></kwd-group><mixed-citation publication-type="journal"><person-group><name><surname>Li</surname><given-names>Chunqiao</given-names></name><name><surname>Bellis</surname><given-names>Glenn</given-names></name><name><surname>Wu</surname><given-names>Xiaoxiang</given-names></name><name><surname>Li</surname><given-names>Jiahui</given-names></name></person-group><article-title>A new species of <italic><tp:taxon-name><tp:taxon-name-part taxon-name-part-type="genus" reg="Nilobezzia">Nilobezzia</tp:taxon-name-part></tp:taxon-name></italic> Kieffer (<tp:taxon-name><tp:taxon-name-part taxon-name-part-type="order">Diptera</tp:taxon-name-part></tp:taxon-name>, <tp:taxon-name><tp:taxon-name-part taxon-name-part-type="family">Ceratopogonidae</tp:taxon-name-part></tp:taxon-name>) from the mangrove forest of Hainan Island, China</article-title><source>Zookeys</source><day>02</day><month>12</month><year>2019</year><volume>893</volume><fpage>135</fpage><lpage>141</lpage><pub-id pub-id-type="doi">10.3897/zookeys.893.39032</pub-id></mixed-citation></tp:treatment-meta><tp:nomenclature><tp:taxon-name><object-id xmlns:xlink="http://www.w3.org/1999/xlink" content-type="arpha" xlink:type="simple">C511A14E-5AC0-59AA-812D-223629A70852</object-id>
            <tp:taxon-name-part taxon-name-part-type="genus" reg="Nilobezzia">Nilobezzia</tp:taxon-name-part>
            <tp:taxon-name-part taxon-name-part-type="species" reg="bamenwana">bamenwana</tp:taxon-name-part>
            <object-id xmlns:xlink="http://www.w3.org/1999/xlink" content-type="zoobank" xlink:type="simple">http://zoobank.org/8E69FC30-F2CC-428E-A9D5-AB6E401833AE</object-id>
          </tp:taxon-name><tp:taxon-authority>Li &amp; Li</tp:taxon-authority><tp:taxon-status xmlns:xlink="http://www.w3.org/1999/xlink" xlink:type="simple">sp. nov.</tp:taxon-status><xref ref-type="fig" rid="F1">Figures 1–11</xref><xref ref-type="fig" rid="F2">, 12–16</xref></tp:nomenclature><tp:treatment-sec sec-type="type material" id="SECID0ENHAC"><title>Type material.</title><p><bold><italic>Holotype</italic>.</bold> CHINA • ♀, slide, Hainan Province, Wenchang City, Bamenwan mangrove forest; <named-content xmlns:xlink="http://www.w3.org/1999/xlink" content-type="dwc:verbatimCoordinates" xlink:type="simple"><named-content content-type="geo-json" specific-use="{&#34;type&#34;:&#34;Point&#34;,&#34;coordinates&#34;:[110.786111,19.627222]}" id="NCID0E2HAC" xlink:type="simple">19°37'38"N, 110°47'10"E</named-content></named-content>, 18 Jun 2018; Chunqiao Li leg., light trap; cer250-1, GenBank <ext-link xmlns:xlink="http://www.w3.org/1999/xlink" ext-link-type="gen" xlink:href="MN135245" xlink:type="simple">MN135245</ext-link>.</p><p><bold><italic>Paratypes</italic>.</bold> CHINA • 9♀, same data as holotype, six paratypes (cer250-2–cer250-7) mounted on slides, three kept in ethanol (cer250-8–cer250-10). GenBank <ext-link xmlns:xlink="http://www.w3.org/1999/xlink" ext-link-type="gen" xlink:href="MN135243" xlink:type="simple">MN135243</ext-link> and <ext-link xmlns:xlink="http://www.w3.org/1999/xlink" ext-link-type="gen" xlink:href="MN135244" xlink:type="simple">MN135244</ext-link>.</p></tp:treatment-sec><tp:treatment-sec sec-type="diagnosis" id="SECID0EHIAC"><title>Diagnosis.</title><p>The only species of <italic><tp:taxon-name><tp:taxon-name-part taxon-name-part-type="genus" reg="Nilobezzia">Nilobezzia</tp:taxon-name-part></tp:taxon-name></italic> with the following combination of characters: body longer than 3.5 mm; femora and tibiae with spines scattered along their length; femora distinctly yellow basally and dark brown distally, tibiae dark brown with subapical pale bands; wing with a single radial cell and spermathecae unequal in size and without necks.</p></tp:treatment-sec><tp:treatment-sec sec-type="description" id="SECID0EUIAC"><title>Description.</title><p><bold>Female. <italic>Body</italic></bold> (Fig. <xref ref-type="fig" rid="F1">1</xref>) 4.25 (3.85–4.28) mm in length. Wing 2.69 (2.69–2.95) mm in length.</p><p><bold><italic>Head dark brown</italic>.</bold> Eyes contiguous, bare (Fig. <xref ref-type="fig" rid="F1">10</xref>). Antenna dark brown with slightly paler pedicel, basal flagellomeres short and stout, distal 5 flagellomeres each much longer than basal 8 flagellomeres, lengths in ratio of 96:47:47:46:51:50:58:64:129:123:127:111:140; AR 1.37 (1.17–1.37, <italic>N</italic> = 5) (Fig. <xref ref-type="fig" rid="F1">2</xref>). Maxillary palpi brown, 5-segmented, third segment long, not distinctly swollen, a few scattered hyaline sensillae preapically, lengths in ratio of 17:33:86:43:42, PR 3.07 (2.99–3.44) (Figs <xref ref-type="fig" rid="F2">14</xref>, <xref ref-type="fig" rid="F2">16</xref>). Mandible with seven coarse teeth (Figs <xref ref-type="fig" rid="F2">14</xref>, <xref ref-type="fig" rid="F2">15</xref>).</p><p><bold><italic>Thorax</italic>.</bold> Scutum dark brown, some specimens with humeral area slightly paler, with fine microsetae and several bristles near base of wings. Scutellum and postscutellum concolourous with scutum. Coxae dark brown, trochanters light brown; forefemur, midfemur with basal 2/3 yellow and distal 1/3 dark brown, basal 1/3 of hind femur yellow, distal 2/3 dark brown; basal 1/2 of fore tibia and mid tibia dark brown, distal 1/2 yellow, except narrow dark apex; 2/3 of hind tibia dark brown, apical 1/3 slightly paler, dark apex (Figs <xref ref-type="fig" rid="F1">1</xref>, <xref ref-type="fig" rid="F1">5–7</xref>). All femora and tibiae with many scattered black spines over their entire length, variable in number; hind tibial comb (Fig. <xref ref-type="fig" rid="F1">9</xref>) with nine spines. Tarsomeres I–IV yellow except brown apices; tarsomere V entirely dark brown; foretarsomere and hindtarsomere I–II and midtarsomere III each with single apical spine, midtarsomere I–II with two apical spines, midtarsomere I also with a basal spine, foretarsomere and hind tarsomere III and tarsomere IV of all legs without apical spine, tarsomere V (Fig. <xref ref-type="fig" rid="F1">4</xref>) with 14 ventral batonnets; claws equal, 0.8 times the length of tarsomere V and bearing two strong basal teeth on the outer surface ca. 0.3 times of length of claw (Figs <xref ref-type="fig" rid="F1">3</xref>, <xref ref-type="fig" rid="F1">4</xref>). RL-L 1013:948:377:196:142:80:245 and TR 1.92 (1.78–2.08, <italic>N</italic> = 5) in fore leg, RL-L 1460:1080:533:231:173:91:225 and TR 2.30 (2.15–2.56, <italic>N</italic> = 5) in mid leg, RL-L 1508:1269:1000:320:236:133:240 and TR 3.10 (2.90–3.10, <italic>N</italic> = 5) in hind leg. Wing membrane pale grey, CR 0.82 (0.81–0.82, <italic>N</italic> = 5), a single radial cell (Fig. <xref ref-type="fig" rid="F1">8</xref>). Haltere white.</p><fig id="F1" position="float" orientation="portrait"><object-id xmlns:xlink="http://www.w3.org/1999/xlink" content-type="doi" xlink:type="simple">10.3897/zookeys.893.39032.figures1-11</object-id><object-id xmlns:xlink="http://www.w3.org/1999/xlink" content-type="arpha" xlink:type="simple">9456CCB4-715D-5DD3-8BFF-ADE121B75889</object-id><label>Figures 1–11.</label><caption><p>Female of <italic><tp:taxon-name><tp:taxon-name-part taxon-name-part-type="genus" reg="Nilobezzia">Nilobezzia</tp:taxon-name-part> <tp:taxon-name-part taxon-name-part-type="species" reg="bamenwana">bamenwana</tp:taxon-name-part></tp:taxon-name></italic> sp. nov. <bold>1</bold> habitus in dorsal view <bold>2</bold> antenna <bold>3</bold> midtarsus, anterior view <bold>4</bold> foretarsus, ventral view <bold>5</bold> foreleg <bold>6</bold> midleg <bold>7</bold> hind leg <bold>8</bold> wing <bold>9</bold> hind tibial comb <bold>10</bold> head, dorsal view <bold>11</bold> abdominal tergite I, dorsal view.</p></caption><graphic xmlns:xlink="http://www.w3.org/1999/xlink" xlink:href="zookeys-893-135-g001.jpg" position="float" orientation="portrait" xlink:type="simple" id="oo_361387.jpg"><uri content-type="original_file" xlink:type="simple">https://binary.pensoft.net/fig/361387</uri></graphic></fig><p>Abdominal tergites brown, tergite I (Fig. <xref ref-type="fig" rid="F1">11</xref>) with lateral tufts of 10–12 short setae arranged in oval area, with anteromesal dark, triangular spot; abdominal segment VIII with a pair of subquadrate genital sclerotations near semi-circular gonopore, ventral hair tufts dark and conspicuous, each comprising a row of four or five long black bristles and a row of four short bristles on each side (Figs <xref ref-type="fig" rid="F2">12</xref>, <xref ref-type="fig" rid="F2">13</xref>); cerci brown; two dark brown spermathecae, large, oval, unequal, 129×83 (109–129×67–83) μm and 94×66 (90–110×57–66) μm, neck absent, and a third vestigial spermatheca present (Figs <xref ref-type="fig" rid="F2">12</xref>, <xref ref-type="fig" rid="F2">13</xref>).</p><fig id="F2" position="float" orientation="portrait"><object-id xmlns:xlink="http://www.w3.org/1999/xlink" content-type="doi" xlink:type="simple">10.3897/zookeys.893.39032.figures12-16</object-id><object-id xmlns:xlink="http://www.w3.org/1999/xlink" content-type="arpha" xlink:type="simple">FE6F6B6E-26AA-5591-A294-D863589C1B3A</object-id><label>Figures 12–16.</label><caption><p>Female of <italic><tp:taxon-name><tp:taxon-name-part taxon-name-part-type="genus" reg="Nilobezzia">Nilobezzia</tp:taxon-name-part> <tp:taxon-name-part taxon-name-part-type="species" reg="bamenwana">bamenwana</tp:taxon-name-part></tp:taxon-name></italic> sp. nov. <bold>12</bold> terminal four segments of abdomen, ventral view <bold>13</bold> spermathecae and hair tufts, ventral view <bold>14</bold> proboscis and palpi, anterior view <bold>15</bold> mandibular teeth, anterior view <bold>16</bold> maxillary palpus, anterior view.</p></caption><graphic xmlns:xlink="http://www.w3.org/1999/xlink" xlink:href="zookeys-893-135-g002.jpg" position="float" orientation="portrait" xlink:type="simple" id="oo_361388.jpg"><uri content-type="original_file" xlink:type="simple">https://binary.pensoft.net/fig/361388</uri></graphic></fig><p><bold>Male.</bold> Unknown.</p></tp:treatment-sec><tp:treatment-sec sec-type="etymology" id="SECID0EYOAC"><title>Etymology.</title><p>The name <italic><tp:taxon-name><tp:taxon-name-part taxon-name-part-type="genus" reg="Nilobezzia"/><tp:taxon-name-part taxon-name-part-type="species" reg="bamenwana">bamenwana</tp:taxon-name-part></tp:taxon-name></italic> refers to the collecting location of the species.</p></tp:treatment-sec><tp:treatment-sec sec-type="distribution" id="SECID0EIPAC"><title>Distribution.</title><p>Known only from the Bamenwan mangrove forest of Hainan Prov., China.</p></tp:treatment-sec><tp:treatment-sec sec-type="discussion" id="SECID0ENPAC"><title>Discussion.</title><p>Female specimens of <italic><tp:taxon-name><tp:taxon-name-part taxon-name-part-type="genus" reg="Nilobezzia">Nilobezzia</tp:taxon-name-part> <tp:taxon-name-part taxon-name-part-type="species" reg="bamenwana">bamenwana</tp:taxon-name-part></tp:taxon-name></italic> run to genus <italic><tp:taxon-name><tp:taxon-name-part taxon-name-part-type="genus" reg="Nilobezzia">Nilobezzia</tp:taxon-name-part></tp:taxon-name></italic> in the key of <xref ref-type="bibr" rid="B11">Wirth et al. (1974)</xref> and conforms to the diagnosis of <italic><tp:taxon-name><tp:taxon-name-part taxon-name-part-type="genus" reg="Nilobezzia">Nilobezzia</tp:taxon-name-part></tp:taxon-name></italic> provided by <xref ref-type="bibr" rid="B3">Debenham (1974)</xref> and <xref ref-type="bibr" rid="B10">Wirth and Ratanaworabhan (1981)</xref>. The only other species of <italic><tp:taxon-name><tp:taxon-name-part taxon-name-part-type="genus" reg="Nilobezzia">Nilobezzia</tp:taxon-name-part></tp:taxon-name></italic> recorded from mangrove forest is <italic><tp:taxon-name><tp:taxon-name-part taxon-name-part-type="genus" reg="Nilobezzia">N.</tp:taxon-name-part> <tp:taxon-name-part taxon-name-part-type="species" reg="virago">virago</tp:taxon-name-part></tp:taxon-name></italic> Debenham which was recorded from many different habitats including a single female specimen collected from mangroves in Australia (<xref ref-type="bibr" rid="B3">Debenham 1974</xref>).</p><p><italic><tp:taxon-name><tp:taxon-name-part taxon-name-part-type="genus" reg="Nilobezzia">Nilobezzia</tp:taxon-name-part> <tp:taxon-name-part taxon-name-part-type="species" reg="bamenwana">bamenwana</tp:taxon-name-part></tp:taxon-name></italic> runs to <italic><tp:taxon-name><tp:taxon-name-part taxon-name-part-type="genus" reg="Nilobezzia">N.</tp:taxon-name-part> <tp:taxon-name-part taxon-name-part-type="species" reg="acanthopus">acanthopus</tp:taxon-name-part></tp:taxon-name></italic> (de Meijere) in the key to Southeast Asian species by <xref ref-type="bibr" rid="B10">Wirth and Ratanaworabhan (1981)</xref> but in the latter species the forefemur and midfemur are entirely yellowish and the spermathecae are equal in size. India has 18 described species of <italic><tp:taxon-name><tp:taxon-name-part taxon-name-part-type="genus" reg="Nilobezzia">Nilobezzia</tp:taxon-name-part></tp:taxon-name></italic> (<xref ref-type="bibr" rid="B7">Mazumdar et al. 2009</xref>), some of which possess similar leg colour patterns and other characteristics to <italic><tp:taxon-name><tp:taxon-name-part taxon-name-part-type="genus" reg="Nilobezzia">N.</tp:taxon-name-part> <tp:taxon-name-part taxon-name-part-type="species" reg="bamenwana">bamenwana</tp:taxon-name-part></tp:taxon-name></italic>, but with wings shorter than 2.5 mm and significantly smaller than <italic><tp:taxon-name><tp:taxon-name-part taxon-name-part-type="genus" reg="Nilobezzia">N.</tp:taxon-name-part> <tp:taxon-name-part taxon-name-part-type="species" reg="bamenwana">bamenwana</tp:taxon-name-part></tp:taxon-name></italic> and none appear to be associated with mangroves. <italic><tp:taxon-name><tp:taxon-name-part taxon-name-part-type="genus" reg="Nilobezzia">Nilobezzia</tp:taxon-name-part> <tp:taxon-name-part taxon-name-part-type="species" reg="bamenwana">bamenwana</tp:taxon-name-part></tp:taxon-name></italic> runs to <italic><tp:taxon-name><tp:taxon-name-part taxon-name-part-type="genus" reg="Nilobezzia">N.</tp:taxon-name-part> <tp:taxon-name-part taxon-name-part-type="species" reg="opaca">opaca</tp:taxon-name-part></tp:taxon-name></italic> Das Gupta in the key by <xref ref-type="bibr" rid="B7">Mazumdar et al. (2009)</xref>, but that species can be distinguished by the obvious neck of spermathecae and legs excepting the midfemora, entirely brown. It runs to <italic><tp:taxon-name><tp:taxon-name-part taxon-name-part-type="genus" reg="Nilobezzia">N.</tp:taxon-name-part> <tp:taxon-name-part taxon-name-part-type="species" reg="formosana">formosana</tp:taxon-name-part></tp:taxon-name></italic> (Kieffer) in the key to Chinese species of <italic><tp:taxon-name><tp:taxon-name-part taxon-name-part-type="genus" reg="Nilobezzia">Nilobezzia</tp:taxon-name-part></tp:taxon-name></italic> by <xref ref-type="bibr" rid="B12">Yu et al. (2005)</xref>, but that species is much smaller in size with a wing length of only 2.11 mm. <italic><tp:taxon-name><tp:taxon-name-part taxon-name-part-type="genus" reg="Nilobezzia">Nilobezzia</tp:taxon-name-part> <tp:taxon-name-part taxon-name-part-type="species" reg="bamenwana">bamenwana</tp:taxon-name-part></tp:taxon-name></italic> is allied to <italic><tp:taxon-name><tp:taxon-name-part taxon-name-part-type="genus" reg="Nilobezzia">N.</tp:taxon-name-part> <tp:taxon-name-part taxon-name-part-type="species" reg="japana">japana</tp:taxon-name-part></tp:taxon-name></italic> Tokunaga in general colour, but the latter species is smaller (body length 3.2 mm), has more extensive dark markings on the forefemur and midfemur, and the foretibia lacks spines.</p></tp:treatment-sec><ref-list><ref id="B11"><mixed-citation xmlns:xlink="http://www.w3.org/1999/xlink" xlink:type="simple"><person-group><name name-style="western"><surname>Wirth</surname><given-names>WW</given-names></name><name name-style="western"><surname>Ratanaworabhan</surname><given-names>NC</given-names></name><name name-style="western"><surname>Blanton</surname><given-names>FS</given-names></name></person-group> (<year>1974</year>) <article-title>Synopsis of the genera of <tp:taxon-name><tp:taxon-name-part taxon-name-part-type="family">Ceratopogonidae</tp:taxon-name-part></tp:taxon-name> (<tp:taxon-name><tp:taxon-name-part taxon-name-part-type="order">Diptera</tp:taxon-name-part></tp:taxon-name>).</article-title><source>Annales de Parasitologie (Paris)</source><volume>49</volume>: <fpage>595</fpage>–<lpage>613</lpage>. <ext-link xlink:type="simple" ext-link-type="doi" xlink:href="10.1051/parasite/1974495595">https://doi.org/10.1051/parasite/1974495595</ext-link></mixed-citation></ref><ref id="B3"><mixed-citation xmlns:xlink="http://www.w3.org/1999/xlink" xlink:type="simple"><person-group><name name-style="western"><surname>Debenham</surname><given-names>ML</given-names></name></person-group> (<year>1974</year>) <article-title>A revision of the Australian and New Guinea predatory <tp:taxon-name><tp:taxon-name-part taxon-name-part-type="family">Ceratopogonidae</tp:taxon-name-part></tp:taxon-name> (<tp:taxon-name><tp:taxon-name-part taxon-name-part-type="order">Diptera</tp:taxon-name-part></tp:taxon-name>: <tp:taxon-name><tp:taxon-name-part taxon-name-part-type="suborder">Nematocera</tp:taxon-name-part></tp:taxon-name>) of the tribes <tp:taxon-name><tp:taxon-name-part taxon-name-part-type="tribe">Heteromyiini</tp:taxon-name-part></tp:taxon-name> and <tp:taxon-name><tp:taxon-name-part taxon-name-part-type="tribe">Sphaeromiini</tp:taxon-name-part></tp:taxon-name>.</article-title><source>Australian Journal of Zoology Supplementary Series</source><volume>22</volume>: <fpage>1</fpage>–<lpage>92</lpage>. <ext-link xlink:type="simple" ext-link-type="doi" xlink:href="10.1071/AJZS028">https://doi.org/10.1071/AJZS028</ext-link></mixed-citation></ref><ref id="B10"><mixed-citation xmlns:xlink="http://www.w3.org/1999/xlink" xlink:type="simple"><person-group><name name-style="western"><surname>Wirth</surname><given-names>WW</given-names></name><name name-style="western"><surname>Ratanaworabhan</surname><given-names>NC</given-names></name></person-group> (<year>1981</year>) <article-title>New species and records of predaceous midges (<tp:taxon-name><tp:taxon-name-part taxon-name-part-type="order">Diptera</tp:taxon-name-part></tp:taxon-name>: <tp:taxon-name><tp:taxon-name-part taxon-name-part-type="family">Ceratopogonidae</tp:taxon-name-part></tp:taxon-name>) from rice paddies in Thailand.</article-title><source>Pacific Insects</source><volume>23</volume>: <fpage>396</fpage>–<lpage>431</lpage>.</mixed-citation></ref><ref id="B7"><mixed-citation xmlns:xlink="http://www.w3.org/1999/xlink" xlink:type="simple"><person-group><name name-style="western"><surname>Mazumdar</surname><given-names>A</given-names></name><name name-style="western"><surname>Chaudhuri</surname><given-names>PK</given-names></name><name name-style="western"><surname>Das Gupta</surname><given-names>SK</given-names></name></person-group> (<year>2009</year>) <article-title>New insectivorous midges of the genus <italic><tp:taxon-name><tp:taxon-name-part taxon-name-part-type="genus">Nilobezzia</tp:taxon-name-part></tp:taxon-name></italic> Kieffer from India (Dipt., <tp:taxon-name><tp:taxon-name-part taxon-name-part-type="family">Ceratopogonidae</tp:taxon-name-part></tp:taxon-name>: <tp:taxon-name><tp:taxon-name-part taxon-name-part-type="tribe">Sphaeromiini</tp:taxon-name-part></tp:taxon-name>).</article-title><source>Entomologist’s Monthly Magazine</source><volume>145</volume>: <fpage>131</fpage>–<lpage>151</lpage>.</mixed-citation></ref><ref id="B12"><mixed-citation xmlns:xlink="http://www.w3.org/1999/xlink" xlink:type="simple"><person-group><name name-style="western"><surname>Yu</surname><given-names>YX</given-names></name><name name-style="western"><surname>Liu</surname><given-names>JH</given-names></name><name name-style="western"><surname>Liu</surname><given-names>GP</given-names></name><name name-style="western"><surname>Liu</surname><given-names>ZJ</given-names></name><name name-style="western"><surname>Hao</surname><given-names>BS</given-names></name><name name-style="western"><surname>Yan</surname><given-names>G</given-names></name><name name-style="western"><surname>Zhao</surname><given-names>TS</given-names></name></person-group> (<year>2005</year>) <source><tp:taxon-name><tp:taxon-name-part taxon-name-part-type="family">Ceratopogonidae</tp:taxon-name-part></tp:taxon-name> of China – <tp:taxon-name><tp:taxon-name-part taxon-name-part-type="class">Insecta</tp:taxon-name-part></tp:taxon-name>, <tp:taxon-name><tp:taxon-name-part taxon-name-part-type="order">Diptera</tp:taxon-name-part></tp:taxon-name> [in Chinese].</source><publisher-name>Military Medical Science Press</publisher-name>, <publisher-loc>Beijing</publisher-loc>, <size units="page">1699 pp</size>.</mixed-citation></ref></ref-list></tp:taxon-treatment>
